# Supplementary material for: Development of 1-(4-(Substituted)piperazin-1-yl)-2-((2-((4-methoxybenzyl)thio)pyrimidin-4-yl)oxy)ethanones That Target Poly (ADP-Ribose) Polymerase in Human Breast Cancer Cells
Source: Molecules. 2022 Apr 29;27(9):2848. doi: 10.3390/molecules27092848 (PMC9100275; doi:10.3390/molecules27092848)
Supplement: Supplementary file 1 [file molecules-27-02848-s001.zip]

Archive with 1 entries (1 files):
- molecules-1598313-supplementary.pdf
